# Supplementary material for: Intraoperative Angle Measurement of Anatomical Structures: A Systematic Review
Source: Sensors (Basel). 2024 Mar 1;24(5):1613. doi: 10.3390/s24051613 (PMC10934548; doi:10.3390/s24051613)
Supplement: Supplementary file 1 [file sensors-24-01613-s001.zip]

Archive with 17 entries (17 files):
- sensors-2873664-supplementary.tex
- Definitions/chicago2.bst
- Definitions/journalnames.tex
- Definitions/mdpi.bst
- Definitions/mdpi.cls
- sensors-2873664-supplementary.pdf
- Definitions/Definitions.zip
- Definitions/logo-ccby-eps-converted-to.pdf
- Definitions/logo-ccby.eps
- Definitions/logo-mdpi-eps-converted-to.pdf
- Definitions/logo-mdpi.eps
- Definitions/logo-orcid-eps-converted-to.pdf
- Definitions/logo-orcid.eps
- Definitions/logo-updates.pdf
- Definitions/sensors-logo-eps-converted-to.pdf
- Definitions/sensors-logo.eps
- Definitions/sensors-logo.png
